# Supplementary material for: GBParsy: A GenBank flatfile parser library with high speed
Source: BMC Bioinformatics. 2008 Jul 25;9:321. doi: 10.1186/1471-2105-9-321 (PMC2516526; doi:10.1186/1471-2105-9-321)
Supplement: Additional file 1 — GBParsy (and GBParsyPy) version 0.60. This compressed file contains GBParsy and GBParsyPy source codes and additional files such as example programs and instruction for installation. The latest version is available at GBParsy homepage . [file 1471-2105-9-321-S1.tgz › gbfp-0.6.0/CHANGES.txt]

#######
CHANGES
#######

0.5.3 (2008-01-23)
================

Feature changes
---------------
* Initial public release.


0.5.4 (2008-02-29)
================

Feature changes
---------------
* Changed the order of functions
* Changed project name from GBFP to GBParsy

Fixed bugs
---------------
* Fixed segmentation fault at 'freeGBData' function in some sequences


0.5.5 (2008-05-01)
================

Fixed bugs
---------------
* Fixed segmentation fault for a huge amount of qualifier data in some sequences


0.5.6 (2008-05-10)
================

Fixed bugs
---------------
* Fixed memory leaks


0.5.7 (2008-06-25)
================

Feature changes
---------------
* Added medline and remark entry in the reference data
* Increased flexibility to parse LOCUS line in safety
* Added new option(-s) to seqext and seqext.py to search qualifier data


0.6.0 (2008-07-10)
================

Feature changes
---------------
* Added a Python class which generates a SeqRecord instance of BioPython from a parsed result
