# Supplementary material for: GBParsy: A GenBank flatfile parser library with high speed
Source: BMC Bioinformatics. 2008 Jul 25;9:321. doi: 10.1186/1471-2105-9-321 (PMC2516526; doi:10.1186/1471-2105-9-321)
Supplement: Additional file 1 — GBParsy (and GBParsyPy) version 0.60. This compressed file contains GBParsy and GBParsyPy source codes and additional files such as example programs and instruction for installation. The latest version is available at GBParsy homepage . [file 1471-2105-9-321-S1.tgz › gbfp-0.6.0/Makefile]

CC = gcc
CFLAGS = -O2 -Wall -ansi -pedantic
DEBUG = -ggdb -pg

LIBS = libgbfp.a
SHAREDLIB = libgbfp.so
SHAREDLIBV = libgbfp.so.0.6.0
SHAREDLIBM = libgbfp.so.0

AR = ar rcs

prefix = /usr/local
libdir = $(prefix)/lib
includedir = $(prefix)/include
mandir = $(prefix)/share/man
man3dir = $(mandir)/man3

OBJS = gbfp.o

all: $(SHAREDLIB) $(LIBS)

$(OBJS): gbfp.c
	$(CC) $(CFLAGS) -D_GNU_SOURCE -fPIC -g -c gbfp.c

$(SHAREDLIB): $(OBJS)
	$(CC) -shared -Wl,-h,$(SHAREDLIBM) -o $(SHAREDLIBV) $(OBJS)

$(LIBS): $(OBJS)
	$(AR) $(LIBS) $(OBJS)

install: $(SHAREDLIB) $(LIBS)
	if [ ! -d $(libdir) ]; then mkdir -p $(libdir); fi
	if [ ! -d $(ncludedir) ]; then mkdir -p $(includedir); fi
	cp -f gbfp.h $(includedir)
	cp -f $(LIBS) $(libdir)
	cd $(libdir); chmod 755 $(LIBS)
	cp -f $(SHAREDLIBV) $(libdir)
	cd $(libdir); \
	if [ -f $(SHAREDLIBV) ]; then \
	 chmod 755 $(SHAREDLIBV); \
	 rm -f $(SHAREDLIB) $(SHAREDLIBM); \
	 ln -s $(SHAREDLIBV) $(SHAREDLIB); \
	 ln -s $(SHAREDLIBV) $(SHAREDLIBM); \
	 (ldconfig || true) > /dev/null 2>&1; \
	fi

uninstall:
	cd $(libdir); \
	rm -f $(SHAREDLIB) $(SHAREDLIBV) $(SHAREDLIBM) $(LIBS)
	cd $(includedir); \
	rm -f gbfp.h

clean:
	rm -f $(OBJS) $(LIBS) $(SHAREDLIBV) $(SHAREDLIBM)
