# Supplementary material for: GBParsy: A GenBank flatfile parser library with high speed
Source: BMC Bioinformatics. 2008 Jul 25;9:321. doi: 10.1186/1471-2105-9-321 (PMC2516526; doi:10.1186/1471-2105-9-321)
Supplement: Additional file 1 — GBParsy (and GBParsyPy) version 0.60. This compressed file contains GBParsy and GBParsyPy source codes and additional files such as example programs and instruction for installation. The latest version is available at GBParsy homepage . [file 1471-2105-9-321-S1.tgz › gbfp-0.6.0/gbfpy/gbparsy.py]

import os
import gbfpy

class gbparsy:
    def __init__(self, sFileName = ""):
        self.lRawResults = []
        if sFileName:
            self.parse(sFileName)
     
    def parse(self, sFileName = ""):
        if sFileName and sFileName.lower() != "stdin":
            if os.path.exists(sFileName):
                self.lRawResults = gbfpy.parse(sFileName)
            else:
                raise IOError, "No such file: '%s'" % sFileName
        else:
            self.lRawResults = gbfpy.parse("stdin")

    def _makeReferences(self, lRawReferences):
        from Bio.SeqFeature import Reference
        
        lNewReferences = []
        for dReference in lRawReferences:
            oReference = Reference()
            oReference.medline_id = dReference['medline']
            oReference.pubmed_id = dReference['pubmed']
            for sKey in ('authors', 'consrtm', 'title', 'journal', 'remark'):
                setattr(oReference, sKey, dReference[sKey])
            lNewReferences.append(oReference)
            
        return lNewReferences

    def _makeAnnotations(self, dResult):
        dAnnotations = {
            'sequence_version': dResult['version'],
            'taxonomy': [i.strip(' .') for i in dResult['lineage'].split(';')],
            'references': self._makeReferences(dResult['references']),
            'data_file_division': dResult['division_code'],
        }
        
        for sKey in ('comment', 'source', 'keywords', 'accession', 
                     'date', 'organism', 'gi'):
            dAnnotations[sKey] = dResult[sKey]
        
        return dAnnotations
    
    def _makeFeatures(self, lRawFeatures):
        from Bio import SeqFeature

        lNewFeatures = []
        for dFeature in lRawFeatures:
            oFeature = SeqFeature.SeqFeature()
            oFeature.type = dFeature['feature']
            oFeature.strand = {'N': 1, 'C': -1}[dFeature['direction']]
            oFeature.id = ''
            oFeature.location_operator = ''
            oFeature.location = \
                SeqFeature.FeatureLocation(dFeature['start'], dFeature['end'])
            oFeature.ref = None
            oFeature.ref_db = None
            oFeature.sub_features = []
            oFeature.qualifiers = dict([(x, [y]) for x, y in dFeature['qualifiers']])
            
            lNewFeatures.append(oFeature)
        
        return lNewFeatures

    def _getAlphabet(self, sType):
        from Bio import Alphabet
        from Bio.Alphabet import IUPAC

        try:
            oAlphabet = {
                'DNA': IUPAC.ambiguous_dna,
                'mRNA': IUPAC.ambiguous_dna,
                'RNA': IUPAC.ambiguous_rna,
                'PROTEIN': IUPAC.protein,
            }[sType]
        except:
            oAlphabet = Alphabet.generic_alphabet

        return oAlphabet

    def getRawData(self):
        
        return self.lRawResults

    def getBioData(self):
        from Bio.Seq import Seq
        from Bio.SeqRecord import SeqRecord
        
        lNewResults = []
        for dResult in self.lRawResults:
            oData = SeqRecord(None, id = dResult['version'])
            oData.name = dResult['locus_name']
            oData.description = dResult['definition']
            oData.seq = Seq(dResult['sequence'].upper(), self._getAlphabet(dResult['type']))
            oData.annotations = self._makeAnnotations(dResult)
            oData.features = self._makeFeatures(dResult['features'])
            oData.dbxrefs = []
            
            lNewResults.append(oData)
            
        return lNewResults
