# Supplementary material for: GBParsy: A GenBank flatfile parser library with high speed
Source: BMC Bioinformatics. 2008 Jul 25;9:321. doi: 10.1186/1471-2105-9-321 (PMC2516526; doi:10.1186/1471-2105-9-321)
Supplement: Additional file 1 — GBParsy (and GBParsyPy) version 0.60. This compressed file contains GBParsy and GBParsyPy source codes and additional files such as example programs and instruction for installation. The latest version is available at GBParsy homepage . [file 1471-2105-9-321-S1.tgz › gbfp-0.6.0/gbfpy/gbfpy.c]

#include "Python.h"
#include "gbfp.h"

static PyObject *ErrorObject;

#define checkString( x ) x != NULL ? x : ""

PyObject *makeLocationList(gb_location *ptLocation, unsigned int iLocationNum) {
    unsigned int i;
    gb_location *ptLocData;
    PyObject *LocationList;
    PyObject *LocationTuple;

    LocationList = PyList_New(0);

    for (i = 0; i < iLocationNum; i++) {
        ptLocData = ptLocation + i;
        
        LocationTuple = PyTuple_New(2);
        PyTuple_SetItem(LocationTuple, 0, PyInt_FromLong((long) ptLocData->lStart));
        PyTuple_SetItem(LocationTuple, 1, PyInt_FromLong((long) ptLocData->lEnd));
        PyList_Append(LocationList, LocationTuple);
    }

    return LocationList;
}

PyObject *makeQualifierList(gb_qualifier *ptQualifier, unsigned int iQualifierNum) {
    unsigned int i;
    gb_qualifier *ptQualData;
    PyObject *QualifierList;
    PyObject *QualifierTuple;

    QualifierList = PyList_New(0);

    for (i = 0; i < iQualifierNum; i++) {
        ptQualData = ptQualifier + i;

        QualifierTuple = PyTuple_New(2);
        PyTuple_SetItem(QualifierTuple, 0, PyString_FromString(ptQualData->sQualifier));
        PyTuple_SetItem(QualifierTuple, 1, PyString_FromString(ptQualData->sValue));
        PyList_Append(QualifierList, QualifierTuple);
    }

    return QualifierList;
}

PyObject *makeFeatureDict(gb_feature *ptFeature) {
    PyObject *FeatureDict;

    FeatureDict =  PyDict_New();

    PyDict_SetItemString(FeatureDict, "feature", PyString_FromString((char *) &(ptFeature->sFeature)));
    PyDict_SetItemString(FeatureDict, "direction", PyString_FromStringAndSize((char *) &(ptFeature->cDirection), 1));
    PyDict_SetItemString(FeatureDict, "start", PyInt_FromLong((long) ptFeature->lStart));
    PyDict_SetItemString(FeatureDict, "end", PyInt_FromLong((long) ptFeature->lEnd));
    PyDict_SetItemString(FeatureDict, "number", PyInt_FromLong((long) ptFeature->iNum));
    PyDict_SetItemString(FeatureDict, "location_num", PyInt_FromLong((long) ptFeature->iLocationNum));
    PyDict_SetItemString(FeatureDict, "qualifier_num", PyInt_FromLong((long) ptFeature->iQualifierNum));
    PyDict_SetItemString(FeatureDict, "locations", makeLocationList(ptFeature->ptLocation, ptFeature->iLocationNum));
    PyDict_SetItemString(FeatureDict, "qualifiers", makeQualifierList(ptFeature->ptQualifier, ptFeature->iQualifierNum));

    return FeatureDict; 
}

PyObject *makeReferenceDict(gb_reference *ptReference) {
    PyObject *ReferenceDict;

    ReferenceDict =  PyDict_New();

    PyDict_SetItemString(ReferenceDict, "authors", PyString_FromString(checkString(ptReference->sAuthors)));
    PyDict_SetItemString(ReferenceDict, "consrtm", PyString_FromString(checkString(ptReference->sConsrtm)));
    PyDict_SetItemString(ReferenceDict, "title", PyString_FromString(checkString(ptReference->sTitle)));
    PyDict_SetItemString(ReferenceDict, "journal", PyString_FromString(checkString(ptReference->sJournal)));
    PyDict_SetItemString(ReferenceDict, "medline", PyString_FromString(checkString(ptReference->sMedline)));
    PyDict_SetItemString(ReferenceDict, "pubmed", PyString_FromString(checkString(ptReference->sPubMed)));
    PyDict_SetItemString(ReferenceDict, "remark", PyString_FromString(checkString(ptReference->sRemark)));
    PyDict_SetItemString(ReferenceDict, "number", PyInt_FromLong((long) ptReference->iNum));

    return ReferenceDict; 
}

PyObject *makeGBFFDataDict(gb_data *ptGBFFData) {
    int i;

    PyObject *GBFFDataDict;
    PyObject *FeatureList;
    PyObject *ReferenceList;
    PyObject *RegionTuple;

    GBFFDataDict =  PyDict_New();

    PyDict_SetItemString(GBFFDataDict, "locus_name", PyString_FromString((char *) &(ptGBFFData->sLocusName)));
    PyDict_SetItemString(GBFFDataDict, "length", PyInt_FromLong((long) ptGBFFData->lLength));
    PyDict_SetItemString(GBFFDataDict, "type", PyString_FromString((char *) &(ptGBFFData->sType)));
    PyDict_SetItemString(GBFFDataDict, "topology", PyString_FromString((char *) &(ptGBFFData->sTopology)));
    PyDict_SetItemString(GBFFDataDict, "division_code", PyString_FromString((char *) &(ptGBFFData->sDivisionCode)));
    PyDict_SetItemString(GBFFDataDict, "date", PyString_FromString((char *) &(ptGBFFData->sDate)));
    PyDict_SetItemString(GBFFDataDict, "feature_num", PyInt_FromLong((long) ptGBFFData->iFeatureNum));
    PyDict_SetItemString(GBFFDataDict, "sequence", PyString_FromString(checkString(ptGBFFData->sSequence)));
    PyDict_SetItemString(GBFFDataDict, "accession", PyString_FromString(checkString(ptGBFFData->sAccession)));
    PyDict_SetItemString(GBFFDataDict, "comment", PyString_FromString(checkString(ptGBFFData->sComment)));
    PyDict_SetItemString(GBFFDataDict, "definition", PyString_FromString(checkString(ptGBFFData->sDef)));
    PyDict_SetItemString(GBFFDataDict, "gi", PyString_FromString(checkString(ptGBFFData->sGI)));
    PyDict_SetItemString(GBFFDataDict, "keywords", PyString_FromString(checkString(ptGBFFData->sKeywords)));
    PyDict_SetItemString(GBFFDataDict, "lineage", PyString_FromString(checkString(ptGBFFData->sLineage)));
    PyDict_SetItemString(GBFFDataDict, "organism", PyString_FromString(checkString(ptGBFFData->sOrganism)));
    PyDict_SetItemString(GBFFDataDict, "source", PyString_FromString(checkString(ptGBFFData->sSource)));
    PyDict_SetItemString(GBFFDataDict, "version", PyString_FromString(checkString(ptGBFFData->sVersion)));

    /* Create list of region */
    RegionTuple = PyTuple_New(2);

    PyTuple_SetItem(RegionTuple, 0, PyInt_FromLong((long) ptGBFFData->lRegion[0]));
    PyTuple_SetItem(RegionTuple, 1, PyInt_FromLong((long) ptGBFFData->lRegion[1]));

    PyDict_SetItemString(GBFFDataDict, "region", RegionTuple);


    /* Create list of references */
    ReferenceList = PyList_New(0);

    for(i = 0; i < ptGBFFData->iReferenceNum; i++)
        PyList_Append(ReferenceList, makeReferenceDict((ptGBFFData->ptReferences) + i));

    PyDict_SetItemString(GBFFDataDict, "references", ReferenceList);

    /* Create list of features */
    FeatureList = PyList_New(0);

    for(i = 0; i < ptGBFFData->iFeatureNum; i++)
        PyList_Append(FeatureList, makeFeatureDict((ptGBFFData->ptFeatures) + i));

    PyDict_SetItemString(GBFFDataDict, "features", FeatureList);


    return GBFFDataDict;
}

static PyObject *parse(PyObject *self, PyObject *args) {
    int i;
    char *psFileName;

    gb_data **pptGBFFData;

    PyObject *GBFFDataList;

    /* Parsing arguments */
    if (!PyArg_ParseTuple(args, "s", &psFileName)) return NULL;
    
    /* Parsing with C function */
    if (strcmp(psFileName, "stdin") == 0) pptGBFFData = parseGBFF(NULL);
    else pptGBFFData = parseGBFF(psFileName);

    if (pptGBFFData != NULL) {
        /* Convert datas from C to Python */
        GBFFDataList = PyList_New(0);

        for (i = 0; *(pptGBFFData + i) != NULL; i++) \
            PyList_Append(GBFFDataList, makeGBFFDataDict(*(pptGBFFData + i)));

        freeGBData(pptGBFFData);
        
        return GBFFDataList;
    } else {
        PyErr_SetString(PyExc_IOError, "File not found.");

        return NULL;
    }
}         

static struct PyMethodDef gbfpy_methods[] = { 
    {"parse", parse, METH_VARARGS},
    {NULL, NULL}
};

void initgbfpy(void) {
    PyObject *parser; 
    parser = Py_InitModule("gbfpy", gbfpy_methods);
    ErrorObject = Py_BuildValue("s", "GBFF parser error !!!");
} 
