# Supplementary material for: GBParsy: A GenBank flatfile parser library with high speed
Source: BMC Bioinformatics. 2008 Jul 25;9:321. doi: 10.1186/1471-2105-9-321 (PMC2516526; doi:10.1186/1471-2105-9-321)
Supplement: Additional file 1 — GBParsy (and GBParsyPy) version 0.60. This compressed file contains GBParsy and GBParsyPy source codes and additional files such as example programs and instruction for installation. The latest version is available at GBParsy homepage . [file 1471-2105-9-321-S1.tgz › gbfp-0.6.0/CREDITS.txt]

#######
CREDITS
#######

* Tae-Ho Lee <thlee@bio.mju.ac.kr>
