# Supplementary material for: GBParsy: A GenBank flatfile parser library with high speed
Source: BMC Bioinformatics. 2008 Jul 25;9:321. doi: 10.1186/1471-2105-9-321 (PMC2516526; doi:10.1186/1471-2105-9-321)
Supplement: Additional file 1 — GBParsy (and GBParsyPy) version 0.60. This compressed file contains GBParsy and GBParsyPy source codes and additional files such as example programs and instruction for installation. The latest version is available at GBParsy homepage . [file 1471-2105-9-321-S1.tgz › gbfp-0.6.0/gbfp.c]

#define __EXTENSIONS__

#include <stdio.h>
#include <stdlib.h>
#include <regex.h>
#include <unistd.h>
#include <string.h>
#include <ctype.h>
#include <limits.h>
#include <sys/types.h>
 
#include "gbfp.h"

const char sVer[] = "0.6.0";
const char sNorBase[] = "ACGTRYMKWSBDHVNacgtrymkwsbdhvn";
const char sComBase[] = "TGCAYRKMWSVHDBNtgcayrkmwsvhdbn";
const unsigned int iBaseLen = 30;
char sTempLine[LINELEN] = {'\0',};
regex_t ptRegExLocus;
regex_t ptRegExOneLine;
regex_t ptRegExAccession;
regex_t ptRegExVersion;
regex_t ptRegExRegion;
regex_t ptRegExGI;

#define skipSpace( x ) for (; isspace(*x); x++)
#define putLine( x ) strcpy(sTempLine, x)
#define getLine_w_rtrim( x, y ) \
    getLine(x, y); \
    rtrim(x)

/* Initializes regular expression */
void initRegEx(void) {
    const char sLocus[] = "^LOCUS +([a-z|A-Z|0-9|_]+) +([0-9]+) bp +([a-z|A-Z|-| ]+) ([a-z| ]{8}) ([A-Z| ]{3}) ([0-9]+-[A-Z]+-[0-9]+)";
    const char sOneLine[] = "^ *([A-Z]+) +(.+)";
    const char sAccession[] = "^ACCESSION +([a-z|A-Z|0-9|_]+) ?";
    const char sRegion[] = " +REGION: ?([0-9]+)\\.\\.([0-9]+)";
    const char sVersion[] = "^VERSION +([a-z|A-Z|0-9|_.]+) ?";
    const char sGI[] = " +GI: ?([0-9]+)";
 
    regcomp(&ptRegExLocus, sLocus, REG_EXTENDED | REG_ICASE);
    regcomp(&ptRegExOneLine, sOneLine, REG_EXTENDED | REG_ICASE);
    regcomp(&ptRegExAccession, sAccession, REG_EXTENDED | REG_ICASE);
    regcomp(&ptRegExVersion, sVersion, REG_EXTENDED | REG_ICASE);
    regcomp(&ptRegExRegion, sRegion, REG_EXTENDED | REG_ICASE);
    regcomp(&ptRegExGI, sGI, REG_EXTENDED | REG_ICASE);
}

void freeRegEx(void) {
    regfree(&ptRegExLocus);
    regfree(&ptRegExOneLine);
    regfree(&ptRegExAccession);
    regfree(&ptRegExVersion);
    regfree(&ptRegExRegion);
    regfree(&ptRegExGI);
}

/* Removes white spaces at end of a string */
static void rtrim(gb_string sLine) {
    register int i;
    
    for (i = (strlen(sLine) - 1); i >= 0; i--) if (! isspace(*(sLine + i))) break;
    *(sLine + i + 1) = '\0';
}

/* Removes white spaces at end of a string */
static void removeRChar(gb_string sLine, char cRemove) {
    register int i;
    
    for (i = (strlen(sLine) - 1); i >= 0; i--) {
        if (sLine[i] == cRemove) {
            sLine[i] = '\0';
            break;
        }
    }
}

/* Gets a line from either the line buffer or the file */
static gb_string getLine(gb_string sLine, FILE *FSeqFile) {
    gb_string sReturn;

    if (*sTempLine != '\0') {
        sReturn = strcpy(sLine, sTempLine);
        *sTempLine = '\0';
    } else {
        sReturn = fgets(sLine, LINELEN, FSeqFile);
    }

    return sReturn;
}

/* Concatenates lines which start with specific white spaces */
static gb_string joinLines(FILE *FSeqFile, unsigned int iSpaceLen) {
    char sLine[LINELEN];
    gb_string sTemp, sJoinedLine;

    sJoinedLine = malloc(sizeof(char) * LINELEN);

    getLine_w_rtrim(sLine, FSeqFile);
    strcpy(sJoinedLine, sLine + iSpaceLen);

    while (fgets(sLine, LINELEN, FSeqFile)) {
        sTemp = sLine;
        skipSpace(sTemp);
        if ((sTemp - sLine) < iSpaceLen) break;
        rtrim(sTemp);
        sJoinedLine = strcat(sJoinedLine, sTemp - 1); /* '- 1' in order to insert a space character at the juncation */
    }

    putLine(sLine);

    return realloc(sJoinedLine, sizeof(char) * (strlen(sJoinedLine) + 1));
}

static int parseLocus(gb_string sLocusStr, gb_data *ptGBData) {
    /*    
    01-05      'LOCUS'
    06-12      spaces
    13-28      Locus name
    29-29      space
    30-40      Length of sequence, right-justified
    41-41      space
    42-43      bp
    44-44      space
    45-47      spaces, ss- (single-stranded), ds- (double-stranded), or
               ms- (mixed-stranded)
    48-53      NA, DNA, RNA, tRNA (transfer RNA), rRNA (ribosomal RNA),
               mRNA (messenger RNA), uRNA (small nuclear RNA), snRNA,
               snoRNA. Left justified.
    54-55      space
    56-63      'linear' followed by two spaces, or 'circular'
    64-64      space
    65-67      The division code (see Section 3.3)
    68-68      space
    69-79      Date, in the form dd-MMM-yyyy (e.g., 15-MAR-1991)
    */
    
    char sTemp[LINELEN];
    unsigned int i, iErr, iLen;
    
    regmatch_t ptRegMatch[7];
    
    struct tData {
        char cType;
        void *Pointer;
    } tDatas[] = {
        {STRING, NULL},
        {LONG, NULL},
        {STRING, NULL},
        {STRING, NULL},
        {STRING, NULL},
        {STRING, NULL}};

    tDatas[0].Pointer = ptGBData->sLocusName;
    tDatas[1].Pointer = &(ptGBData->lLength);
    tDatas[2].Pointer = ptGBData->sType;
    tDatas[3].Pointer = ptGBData->sTopology;
    tDatas[4].Pointer = ptGBData->sDivisionCode;
    tDatas[5].Pointer = ptGBData->sDate;
    
    rtrim(sLocusStr);
        
    if ((iErr = regexec(&ptRegExLocus, sLocusStr, 7, ptRegMatch, 0)) == 0) {
        for (i = 0; i < 6; i++) {
            iLen = ptRegMatch[i + 1].rm_eo - ptRegMatch[i + 1].rm_so;
            switch (tDatas[i].cType) {
            case STRING:
                memcpy(tDatas[i].Pointer, (sLocusStr + ptRegMatch[i + 1].rm_so), iLen);
                *((gb_string) tDatas[i].Pointer + iLen) = '\0';
                rtrim((gb_string) tDatas[i].Pointer);
                break;
            case LONG:
                memcpy(sTemp, (sLocusStr + ptRegMatch[i + 1].rm_so), iLen);
                sTemp[iLen] = '\0';
                *((unsigned long *) tDatas[i].Pointer) = atol(sTemp);
                break;
            default:
                perror("Unknown Data Type!");
            }
        }
    } else {
        /* regerror(iErr, &ptRegExLocus, sTemp, LINELEN); */
        /* perror("Invalid LOCUS line!"); */
        fprintf(stderr, "Invalid LOCUS line! - '%s\n'", sLocusStr);
        return 1;
    }
    return 0;
}

static void parseDef(FILE *FSeqFile, gb_data *ptGBData) {
    char sLine[LINELEN];
    regmatch_t ptRegMatch[3];

    getLine_w_rtrim(sLine, FSeqFile);

    regexec(&ptRegExOneLine, sLine, 3, ptRegMatch, 0);
    ptGBData->sDef = strdup(sLine + ptRegMatch[2].rm_so);
}

static void parseKeywords(FILE *FSeqFile, gb_data *ptGBData) {
    char sLine[LINELEN];
    regmatch_t ptRegMatch[3];

    getLine_w_rtrim(sLine, FSeqFile);

    regexec(&ptRegExOneLine, sLine, 3, ptRegMatch, 0);
    ptGBData->sKeywords = strdup(sLine + ptRegMatch[2].rm_so);
}

static void parseAccession(FILE *FSeqFile, gb_data *ptGBData) {
    char sLine[LINELEN];
    regmatch_t ptRegMatch[3];

    getLine_w_rtrim(sLine, FSeqFile);

    if (regexec(&ptRegExAccession, sLine, 2, ptRegMatch, 0) == 0) {
        *(sLine + ptRegMatch[1].rm_eo) = '\0';
        ptGBData->sAccession = strdup(sLine + ptRegMatch[1].rm_so);
    }

    if (regexec(&ptRegExRegion, sLine + ptRegMatch[1].rm_eo + 1, 3, ptRegMatch, 0) == 0) {
        *(sLine + ptRegMatch[1].rm_eo) = '\0';
        (ptGBData->lRegion)[0] = atol(sLine + ptRegMatch[1].rm_so);
        *(sLine + ptRegMatch[2].rm_eo) = '\0';
        (ptGBData->lRegion)[1] = atol(sLine + ptRegMatch[2].rm_so);
    }
}

static void parseVersion(FILE *FSeqFile, gb_data *ptGBData) {
    char sLine[LINELEN];
    regmatch_t ptRegMatch[2];

    getLine_w_rtrim(sLine, FSeqFile);

    if (regexec(&ptRegExVersion, sLine, 2, ptRegMatch, 0) == 0) {
        *(sLine + ptRegMatch[1].rm_eo) = '\0';
        ptGBData->sVersion = strdup(sLine + ptRegMatch[1].rm_so);
    }
    if (regexec(&ptRegExGI, sLine + ptRegMatch[1].rm_eo + 1, 2, ptRegMatch, 0) == 0) {
        *(sLine + ptRegMatch[1].rm_eo) = '\0';
        ptGBData->sGI = strdup(sLine + ptRegMatch[1].rm_so);
    }
}

static void parseComment(FILE *FSeqFile, gb_data *ptGBData) {
    ptGBData->sComment = joinLines(FSeqFile, 12);
}

static void parseSource(FILE *FSeqFile, gb_data *ptGBData) {
    char sLine[LINELEN];
    regmatch_t ptRegMatch[3];

    getLine_w_rtrim(sLine, FSeqFile);
    regexec(&ptRegExOneLine, sLine, 3, ptRegMatch, 0);
    ptGBData->sSource = strdup(sLine + ptRegMatch[2].rm_so);

    getLine_w_rtrim(sLine, FSeqFile);
    regexec(&ptRegExOneLine, sLine, 3, ptRegMatch, 0);
    ptGBData->sOrganism = strdup(sLine + ptRegMatch[2].rm_so);

    ptGBData->sLineage = joinLines(FSeqFile, 12);
}

#define processRef( x, y ) \
    y = NULL; \
    getLine_w_rtrim(sLine, FSeqFile); \
    putLine(sLine); \
    if (strstr(sLine, x) != NULL) y = joinLines(FSeqFile, 12)

static void parseReference(FILE *FSeqFile, gb_data *ptGBData) {
    char sLine[LINELEN];
    regmatch_t ptRegMatch[3];
    gb_reference *ptReferences = NULL;
    gb_reference *ptReference = NULL;
    unsigned int iReferenceNum = 0;

    ptReferences = ptGBData->ptReferences;
    iReferenceNum = ptGBData->iReferenceNum;

    ptReferences = realloc(ptReferences, sizeof(gb_reference) * (iReferenceNum + 1));
    ptReference = ptReferences + iReferenceNum;

    getLine_w_rtrim(sLine, FSeqFile);
    regexec(&ptRegExOneLine, sLine, 3, ptRegMatch, 0);
    ptReference->iNum = atoi(sLine + ptRegMatch[2].rm_so);

    processRef("  AUTHORS  ", ptReference->sAuthors);
    processRef("  CONSRTM  ", ptReference->sConsrtm);
    processRef("  TITLE  ",   ptReference->sTitle);
    processRef("  JOURNAL  ", ptReference->sJournal);
    processRef("  MEDLINE  ", ptReference->sMedline);
    processRef("  PUBMED  ",  ptReference->sPubMed);
    processRef("  REMARK  ",  ptReference->sRemark);

    ptGBData->ptReferences = ptReferences;
    ptGBData->iReferenceNum = iReferenceNum + 1;
}

static gb_string checkComplement(gb_string sLocation) {
    gb_string sPosition;

    skipSpace(sLocation);

    for (sPosition = sLocation; *sPosition; sPosition++) {
        /* Check the 1st and the 2nd characters of 'complement' */
        if (*sPosition == 'c' && *(sPosition + 1) == 'o') {
            removeRChar(sLocation, ')');
            return sPosition + 11;
        }
    }

    return sLocation;
}

static gb_string checkJoin(gb_string sLocation) {
    gb_string sPosition;

    skipSpace(sLocation);

    for (sPosition = sLocation; *sPosition; sPosition++) {
        /* Check the 1st and the 2nd characters of 'complement' */
        if (*sPosition == 'j' && *(sPosition + 1) == 'o') {
            removeRChar(sLocation, ')');
            return sPosition + 5;
        }
    }

    return sLocation;
}

static int convertPos2Num(gb_string sPositions, unsigned long *lStart, unsigned long *lEnd) {
    register int i;
    int aiPositions[4] = {-2,};
    int iNum = 0;

    for (i = strlen(sPositions); i >= 0; i--) {
        if (isdigit(*(sPositions + i))) aiPositions[(aiPositions[iNum] - 1 == i) ? iNum : ++iNum] = i;
        else *(sPositions + i) = '\0';
    }
   
    if (iNum == 2) {
        *lStart = atol(sPositions + aiPositions[2]);
        *lEnd = atol(sPositions + aiPositions[1]);

        return 1;
    } else if (iNum == 1) {
        *lStart = *lEnd = atol(sPositions + aiPositions[1]);
       
        return 1;
    } else {
        fprintf(stderr, "Warning: cannot parse '%s'\n", sPositions);

        return 0;
    }

}

/* Parsing a gb_string that contains gb_location information */
static void parseLocation(gb_string sLocation, gb_feature *pFeature) {
    gb_string sTemp;
    gb_string sString = NULL;
    
    unsigned int iLocationNum = 1;
    
    /* Evalue sequence direction
    sString has gb_location and join informations
    */

    sString = checkComplement(sLocation);

    if (sLocation == sString) pFeature->cDirection = NORMAL;
    else pFeature->cDirection = REVCOM;

    /* Remove 'join' gb_string
    sString has gb_location informations
    */

    sString = checkJoin(sString);

    sTemp = sString - 1;
    while((sTemp = strchr((sTemp + 1), ','))) iLocationNum++;
    pFeature->ptLocation = malloc(iLocationNum * sizeof(*(pFeature->ptLocation)));

    iLocationNum = 0;
    sLocation = strtok_r(sString, ",", &sTemp);
    if (convertPos2Num(sLocation,
        &(((pFeature->ptLocation)+iLocationNum)->lStart),
        &(((pFeature->ptLocation)+iLocationNum)->lEnd)) == 1) iLocationNum++;

    while((sLocation = strtok_r(NULL, ",", &sTemp))) {
        if (convertPos2Num(sLocation,
            &(((pFeature->ptLocation)+iLocationNum)->lStart),
            &(((pFeature->ptLocation)+iLocationNum)->lEnd)) == 1) iLocationNum++;
    }
    
    pFeature->lStart = (pFeature->ptLocation)->lStart;
    pFeature->lEnd = ((pFeature->ptLocation)+(iLocationNum - 1))->lEnd;
    pFeature->iLocationNum = iLocationNum;
}

static gb_string _parseQualifier(gb_string sQualifier, gb_string *psValue) {
    gb_string sPosition;

    skipSpace(sQualifier);

    if ((sPosition = strchr(sQualifier, '=')) == NULL) {
        *psValue = sQualifier + strlen(sQualifier);
        return sQualifier;
    }

    *sPosition++ = '\0';

    skipSpace(sQualifier);

    if (*sPosition == '"') removeRChar(++sPosition, '"');

    *psValue = sPosition;

    return sQualifier;
}

static void parseQualifier(gb_string sQualifier, gb_feature *pFeature) {
    gb_string sValue;
    gb_string sTemp = NULL;
    gb_string sString = NULL;
    gb_qualifier *ptQualifier;
   
    ptQualifier = malloc(INITQUALIFIERNUM * sizeof(gb_qualifier));
    pFeature->ptQualifier = ptQualifier;
    

    /* Parse the 1st gb_qualifier gb_string */
    sString = strtok_r(sQualifier, "\n", &sTemp);
    ptQualifier->sQualifier = _parseQualifier(sString, &sValue);
    ptQualifier->sValue = sValue;
    ptQualifier++;
    
    /* Parse the rest gb_qualifier gb_string */
    while((sString = strtok_r(NULL, "\n", &sTemp)) != NULL) {
        ptQualifier->sQualifier = _parseQualifier(sString, &sValue);
        ptQualifier->sValue = sValue;
        ptQualifier++;
    }

    /* Determine the number of actual qualifier data */
    pFeature->iQualifierNum = ptQualifier - pFeature->ptQualifier;
    pFeature->ptQualifier =  realloc(pFeature->ptQualifier, pFeature->iQualifierNum * sizeof(gb_qualifier));
    /*
    ptQualifier = malloc(pFeature->iQualifierNum * sizeof(gb_qualifier));
    memcpy(ptQualifier, pFeature->ptQualifier, pFeature->iQualifierNum * sizeof(gb_qualifier));
    free(pFeature->ptQualifier);
    pFeature->ptQualifier = ptQualifier;
    */
}

static void parseFeature(FILE *FSeqFile, gb_data *ptGBData) {
    char sLine[LINELEN] = {'\0',};
    char sLocation[LINELEN] = {'\0',};
    gb_string sQualifier = NULL;
    gb_string sQualifierTemp = NULL;
    unsigned int iReadPos = INELSE;
    unsigned int iFeatureNum = 0;
    unsigned int iFeatureMem = INITFEATURENUM;
    unsigned int i = 0;
    gb_feature *pFeatures = NULL;
    gb_feature *pFeature = NULL;
    
    pFeatures = (gb_feature *) malloc(iFeatureMem * sizeof(gb_feature));

    /* Parse FEATURES */
    while(fgets(sLine, LINELEN, FSeqFile)) {
        if (! isspace(*sLine)) {
            putLine(sLine);
            break;
        }
        
        rtrim(sLine);
        if (memcmp(sLine + 5, "               ", 15) != 0) {
            if (iFeatureNum == iFeatureMem) {
                iFeatureMem += INITFEATURENUM;
                pFeatures = realloc(pFeatures, sizeof(gb_feature) * iFeatureMem);
            }

            if (strlen(sLocation) != 0) parseLocation(sLocation, (pFeatures + iFeatureNum - 1));
            if (sQualifier < sQualifierTemp) {
                *sQualifierTemp++ = '\n';
                *sQualifierTemp = '\0';
                sQualifierTemp = malloc((sQualifierTemp - sQualifier + 1) * sizeof(*sQualifier));
                strcpy(sQualifierTemp, sQualifier);
                free(sQualifier);
                sQualifier = sQualifierTemp;
                parseQualifier(sQualifier, (pFeatures + iFeatureNum - 1));
            } else {
                free(sQualifier);
                sQualifier = NULL;
            }

            *sLocation = '\0';
            sQualifier = malloc(sizeof(*sQualifier) * MEGA);
            sQualifierTemp = sQualifier;
            
            iReadPos = INFEATURE;
            
            memcpy((pFeatures + iFeatureNum)->sFeature, (sLine + 5), 15);
            *(((pFeatures + iFeatureNum)->sFeature) + 15) = '\0';
            rtrim((pFeatures + iFeatureNum)->sFeature);
            strcpy(sLocation, (sLine + 21));

            /* Feature Initalize */
            pFeature = pFeatures + iFeatureNum;
            pFeature->iNum = iFeatureNum;
            pFeature->cDirection = NORMAL;
            pFeature->iLocationNum = 0;
            pFeature->lStart = 0;
            pFeature->lEnd = 0;
            pFeature->iQualifierNum = 0;
            pFeature->ptLocation = NULL;
            pFeature->ptQualifier = NULL;

            iFeatureNum++;
        } else if (*(sLine + QUALIFIERSTART) == '/') {
            iReadPos = INQUALIFIER;
            if (sQualifier < sQualifierTemp) *sQualifierTemp++ = '\n';
            i = strlen(sLine) - (QUALIFIERSTART + 1);
            memcpy(sQualifierTemp, sLine + (QUALIFIERSTART + 1), i);
            sQualifierTemp += i;
        } else {
            if (iReadPos == INFEATURE) {
                strcpy((sLocation + strlen(sLocation)), (sLine + QUALIFIERSTART));
            } else if (iReadPos == INQUALIFIER) {
                i = strlen(sLine) - QUALIFIERSTART;
                memcpy(sQualifierTemp, sLine + QUALIFIERSTART, i);
                sQualifierTemp += i;
            }
        }
    }

    /* Finishing of the parsing */

    if (iFeatureNum == iFeatureMem) {
        iFeatureMem += INITFEATURENUM;
        pFeatures = realloc(pFeatures, sizeof(gb_feature) * iFeatureMem);
    }

    if (strlen(sLocation) != 0) parseLocation(sLocation, (pFeatures + iFeatureNum - 1));
    if (sQualifier < sQualifierTemp) {
        *sQualifierTemp++ = '\n';
        *sQualifierTemp = '\0';
        sQualifierTemp = malloc((sQualifierTemp - sQualifier + 1) * sizeof(*sQualifier));
        strcpy(sQualifierTemp, sQualifier);
        free(sQualifier);
        sQualifier = sQualifierTemp;
        parseQualifier(sQualifier, (pFeatures + iFeatureNum - 1));
    } else {
        free(sQualifier);
        sQualifier = NULL;
    }

    ptGBData->iFeatureNum = iFeatureNum;
    ptGBData->ptFeatures = pFeatures;
}

/* Parse sequences */
static void parseSequence(FILE *FSeqFile, gb_data *ptGBData) {
    register char c;
    char sLine[LINELEN] = {'\0',};
    gb_string sSequence, sSequence2;

    ptGBData->sSequence = malloc((ptGBData->lLength + 1) * sizeof(char));
    sSequence2 = ptGBData->sSequence;
    
    while(fgets(sLine, LINELEN, FSeqFile)) {
        if (*sLine == '/' && *(sLine + 1) == '/') {
            putLine(sLine);
            break;
        }
        sSequence = sLine + 9; /* '+ 9' in order to skip a numbers */
        while((c = *(sSequence++)) != '\0') if (isalpha(c)) *(sSequence2++) = c;
    }
    *(sSequence2) = '\0';
}

static void initGBData(gb_data *ptGBData) {
    ptGBData->sAccession = NULL;
    ptGBData->sComment = NULL;
    ptGBData->sDef = NULL;
    ptGBData->sGI = NULL;
    ptGBData->sKeywords = NULL;
    ptGBData->sLineage = NULL;
    ptGBData->sOrganism = NULL;
    ptGBData->sSequence = NULL;
    ptGBData->sSource = NULL;
    ptGBData->sVersion = NULL;
    ptGBData->ptReferences = NULL;
    ptGBData->ptFeatures = NULL;
    ptGBData->iFeatureNum = 0;
    ptGBData->iReferenceNum = 0;
    ptGBData->lLength = 0;
    ptGBData->lRegion[0] = 0;
    ptGBData->lRegion[1] = 0;
    ptGBData->sLocusName[0] = '\0';
    ptGBData->sType[0] = '\0';
    ptGBData->sTopology[0] = '\0';
    ptGBData->sDivisionCode[0] = '\0';
    ptGBData->sDate[0] = '\0';
}

static gb_data *_parseGBFF(FILE *FSeqFile) {
    int i;
    char sLine[LINELEN] = {'\0',};
    gb_data *ptGBData = NULL;

    struct tField {
        char sField[FIELDLEN + 1];
        void (*vFunction)(FILE *FSeqFile, gb_data *ptGBData);
    } atFields[] = {
        {"DEFINITION", parseDef},
        {"ACCESSION", parseAccession},
        {"VERSION", parseVersion},
        {"KEYWORDS", parseKeywords},
        {"SOURCE", parseSource},
        {"REFERENCE", parseReference},
        {"COMMENT", parseComment},
        {"FEATURE", parseFeature},
        {"ORIGIN", parseSequence},
        {"", NULL} /* To terminate seeking */
    };

    /* Confirming GBFF File with LOCUS line */
    while(fgets(sLine, LINELEN, FSeqFile)) {
        if (strstr(sLine, "LOCUS") == sLine) {
            ptGBData = malloc(sizeof(gb_data));
            initGBData(ptGBData);
            break;
        }
    }

    /* If there is a no LOCUS line, next statement return NULL value to end parsing */
    if (ptGBData == NULL) return NULL;
   
    /* Parse LOCUS line */ 
    if (parseLocus(sLine, ptGBData) != 0) {
        free(ptGBData);
        return NULL;
    }

    while(getLine(sLine, FSeqFile)) {
        if (*sLine == '/' && *(sLine + 1) == '/') break;
        for(i = 0; *((atFields + i)->sField); i++) {
            if (strstr(sLine, (atFields + i)->sField) == sLine) {
                putLine(sLine);
                ((atFields + i)->vFunction)(FSeqFile, ptGBData);
                break;
            }
        }
    }
    
    return ptGBData;
}

/* parse sequence datas in a GBF file */
gb_data **parseGBFF(gb_string spFileName) {
    int iGBFSeqPos = 0;
    unsigned int iGBFSeqNum = INITGBFSEQNUM;
    gb_data **pptGBDatas;
    FILE *FSeqFile;
 
    if (spFileName == NULL) {
        FSeqFile = stdin;
    } else {
        if (access(spFileName, F_OK) != 0) {
            /* perror(spFileName); */
            return NULL;
        } else {
            FSeqFile = fopen(spFileName, "r");
        }
    }
   
    initRegEx(); /* Initalize for regular expression */

    pptGBDatas = malloc(iGBFSeqNum * sizeof(gb_data *));

    do {
        if (iGBFSeqNum == iGBFSeqPos) {
            iGBFSeqNum += INITGBFSEQNUM;
            pptGBDatas = realloc(pptGBDatas, iGBFSeqNum * sizeof(gb_data *));
        }
        *(pptGBDatas + iGBFSeqPos) = _parseGBFF(FSeqFile);
    } while (*(pptGBDatas + iGBFSeqPos++) != NULL);
    
    if (spFileName) fclose(FSeqFile);

    freeRegEx();

    return pptGBDatas;
}

#define freeString( x ) if (x != NULL) free(x)

void freeGBData(gb_data **pptGBData) {
    int i;
    gb_data *ptGBData = NULL;
    gb_feature *ptFeatures = NULL;
    gb_reference *ptReferences = NULL;
    unsigned int iFeatureNum = 0;
    unsigned int iReferenceNum = 0;
    unsigned int iSeqPos = 0;
  
    for (iSeqPos = 0; *(pptGBData + iSeqPos) != NULL; iSeqPos++) {
        ptGBData = *(pptGBData + iSeqPos);

        ptFeatures = ptGBData->ptFeatures;
        iFeatureNum = ptGBData->iFeatureNum;


        /* Release memory space for features */    
        for (i = 0; i < iFeatureNum; i++) {
            free((ptFeatures + i)->ptLocation);
            if ((ptFeatures + i)->ptQualifier != NULL) {
                free(((ptFeatures + i)->ptQualifier)->sQualifier);
                free((ptFeatures + i)->ptQualifier);
            }
        }

        free(ptFeatures);

        /* Release memory space for References */
        ptReferences = ptGBData->ptReferences;
        iReferenceNum = ptGBData->iReferenceNum;
        for (i = 0; i < iReferenceNum; i++) {
            freeString((ptReferences + i)->sAuthors);
            freeString((ptReferences + i)->sConsrtm);
            freeString((ptReferences + i)->sTitle);
            freeString((ptReferences + i)->sJournal);
            freeString((ptReferences + i)->sMedline);
            freeString((ptReferences + i)->sPubMed);
            freeString((ptReferences + i)->sRemark);
        }
        free(ptReferences);

        freeString(ptGBData->sDef);
        freeString(ptGBData->sAccession);
        freeString(ptGBData->sComment);
        freeString(ptGBData->sGI);
        freeString(ptGBData->sKeywords);
        freeString(ptGBData->sLineage);
        freeString(ptGBData->sOrganism);
        freeString(ptGBData->sSequence);
        freeString(ptGBData->sSource);
        freeString(ptGBData->sVersion);

        free(ptGBData);
    }

    free(pptGBData);
}

static void getRevCom(gb_string sSequence) {
    char c;
    unsigned int k;
    unsigned long i, j;
    
    for (i = 0, j = strlen(sSequence) - 1; i < j; i++, j--) {
	c = *(sSequence + i);
	*(sSequence + i) = 'X';
	for (k = 0; k < iBaseLen; k++)
	    if (*(sNorBase + k) == *(sSequence + j)) {
		*(sSequence + i) = *(sComBase + k);
		break;
	    }
	*(sSequence + j) = 'X';
	for (k = 0; k < iBaseLen; k++)
	    if (*(sNorBase + k) == c) {
		*(sSequence + j) = *(sComBase + k);
		break;
	}
    }
}

gb_string getSequence(gb_string sSequence, gb_feature *ptFeature) {
    unsigned long lSeqLen = 1; /* For the '\0' characher */
    unsigned long lStart, lEnd;
    unsigned int i;
    gb_string sSequenceTemp;
    
    for (i = 0; i < ptFeature->iLocationNum; i++)
        lSeqLen += (((ptFeature->ptLocation) + i)->lEnd - ((ptFeature->ptLocation) + i)->lStart + 1);
    
    sSequenceTemp = malloc(lSeqLen * sizeof(char));
    
    lSeqLen = 0;
    
    for (i = 0; i < ptFeature->iLocationNum; i++) {
        lStart = ((ptFeature->ptLocation) + i)->lStart;
        lEnd = ((ptFeature->ptLocation) + i)->lEnd;
        strncpy(sSequenceTemp + lSeqLen, sSequence + lStart - 1, lEnd - lStart + 1);
        lSeqLen += (lEnd - lStart + 1);
    }
    
    *(sSequenceTemp + lSeqLen) = '\0';
    
    if (ptFeature->cDirection == REVCOM) getRevCom(sSequenceTemp);

    return sSequenceTemp;
}
