# Supplementary material for: GBParsy: A GenBank flatfile parser library with high speed
Source: BMC Bioinformatics. 2008 Jul 25;9:321. doi: 10.1186/1471-2105-9-321 (PMC2516526; doi:10.1186/1471-2105-9-321)
Supplement: Additional file 1 — GBParsy (and GBParsyPy) version 0.60. This compressed file contains GBParsy and GBParsyPy source codes and additional files such as example programs and instruction for installation. The latest version is available at GBParsy homepage . [file 1471-2105-9-321-S1.tgz › gbfp-0.6.0/README]

GBParsy is a library of functions that parses the GenBank flatfile which is
a representative and popular sequence format and returns. The library is
optimized for speed and efficient use of memory so it can rapidly parse
large sequence such as Arabidopsis chromosome for genomic analysis.
For more information, please visit http://code.google.com/p/gbfp/.
