# Supplementary material for: GBParsy: A GenBank flatfile parser library with high speed
Source: BMC Bioinformatics. 2008 Jul 25;9:321. doi: 10.1186/1471-2105-9-321 (PMC2516526; doi:10.1186/1471-2105-9-321)
Supplement: Additional file 1 — GBParsy (and GBParsyPy) version 0.60. This compressed file contains GBParsy and GBParsyPy source codes and additional files such as example programs and instruction for installation. The latest version is available at GBParsy homepage . [file 1471-2105-9-321-S1.tgz › gbfp-0.6.0/gbfp.h]

#define LINELEN             65536
#define MEGA                1048576
#define INITGBFSEQNUM       4
#define INITREFERENCENUM    16
#define INITFEATURENUM      64
#define INITQUALIFIERNUM    128
#define FIELDLEN            16
#define FEATURELEN          16
#define QUALIFIERLEN        16
#define LOCUSLEN            16
#define TYPELEN             9
#define TOPOLOGYSTRLEN      8
#define DIVISIONCODELEN     3
#define DATESTRLEN          11
#define QUALIFIERSTART      21

#define INELSE              0
#define INFEATURE           1
#define INQUALIFIER         2

#define NORMAL              'N'
#define REVCOM              'C'
#define LINEAR              'L'
#define CIRCULAR            'C'

#define CHARACTER           'C'
#define LONG                'L'
#define STRING              'S'

typedef char *gb_string;

typedef struct tReference {
    gb_string sAuthors;
    gb_string sConsrtm;
    gb_string sTitle;
    gb_string sJournal;
    gb_string sMedline;
    gb_string sPubMed;
    gb_string sRemark;
    unsigned int iNum;
} gb_reference;

typedef struct tLocation {
    unsigned long lStart;
    unsigned long lEnd;
} gb_location;

typedef struct tQualifier {
    gb_string sQualifier;
    gb_string sValue;
} gb_qualifier;

typedef struct tFeature {
    gb_location *ptLocation;
    gb_qualifier *ptQualifier;
    unsigned long lStart;
    unsigned long lEnd;
    unsigned int iNum;
    unsigned int iLocationNum;
    unsigned int iQualifierNum;
    char sFeature[FEATURELEN + 1];
    char cDirection;
} gb_feature;

typedef struct tGBFFData {
    gb_string sAccession;
    gb_string sComment;
    gb_string sDef;
    gb_string sGI;
    gb_string sKeywords;
    gb_string sLineage;
    gb_string sOrganism;
    gb_string sSequence;
    gb_string sSource;
    gb_string sVersion;
    gb_reference *ptReferences;
    gb_feature *ptFeatures;
    unsigned int iFeatureNum;
    unsigned int iReferenceNum;
    unsigned long lLength;
    unsigned long lRegion[2];
    char sLocusName[LOCUSLEN + 1];
    char sType[TYPELEN + 1];
    char sTopology[TOPOLOGYSTRLEN + 1];
    char sDivisionCode[DIVISIONCODELEN + 1];
    char sDate[DATESTRLEN + 1];
} gb_data;

gb_data **parseGBFF(gb_string spFileName);
void freeGBData(gb_data **pptGBFFData);
gb_string getSequence(gb_string sSequence, gb_feature *ptFeature);
