# Supplementary material for: GBParsy: A GenBank flatfile parser library with high speed
Source: BMC Bioinformatics. 2008 Jul 25;9:321. doi: 10.1186/1471-2105-9-321 (PMC2516526; doi:10.1186/1471-2105-9-321)
Supplement: Additional file 1 — GBParsy (and GBParsyPy) version 0.60. This compressed file contains GBParsy and GBParsyPy source codes and additional files such as example programs and instruction for installation. The latest version is available at GBParsy homepage . [file 1471-2105-9-321-S1.tgz › gbfp-0.6.0/example/seqext.c]

#define __EXTENSIONS__

#include <stdio.h>
#include <stdlib.h>
#include <sys/types.h>
#include <regex.h>
#include <unistd.h>
#include <string.h>
#include <gbfp.h>
 
void help(void) {
        printf("Extract specific feature from a GenBank flat file.\n"
        "\n"
        "Usage: seqext [-h] [-i Genbank_file] [-f Feature to extract (default: gene)] [-q Qualifier to print | -s Word to search]\n"
        "\n"
        "-h  print help and exit\n");
}

static char *getQualValue(char *sQualifier, gb_feature *ptFeature) {
    static char *null = "";
    gb_qualifier *i;

    for (i = ptFeature->ptQualifier; (i - ptFeature->ptQualifier) < ptFeature->iQualifierNum; i++) 
        if (strcmp(sQualifier, i->sQualifier) == 0)
            return i->sValue;
    return null;
}

static char *searchQualValue(char *sWord, gb_feature *ptFeature) {
    gb_qualifier *i;

    for (i = ptFeature->ptQualifier; (i - ptFeature->ptQualifier) < ptFeature->iQualifierNum; i++) 
        if (strstr(sWord, i->sValue) != NULL)
            return i->sValue;
    return NULL;
}

int main(int argc, char *argv[]) {
    char *sFileName = NULL;
    char *sFeature = "gene";
    char *sQualifier = NULL;
    char *sSequence = NULL;
    char *sWord = NULL;
    char *sValue = NULL;
    
    gb_data **pptSeqData, *ptSeqData;
    gb_feature *ptFeature;

    unsigned int iOpt;
    unsigned int i, j;
    
    while((iOpt = getopt(argc, argv, "f:i:q:s:h")) != -1) {
        switch(iOpt) {
        case 'h':
            help();
            exit(0);
            break;
        case 'i':
            sFileName = optarg;
            break;
        case 'f':
            sFeature = optarg;
            break;
        case 'q':
            sQualifier = optarg;
            break;
        case 's':
            sWord = optarg;
            break;
        default:
            help();
            exit(0);
        }
    }
 
    pptSeqData = parseGBFF(sFileName); /* parse a GBF file which contains more than one GBF sequence data */
    for (i = 0; (ptSeqData = *(pptSeqData + i)) != NULL; i++) { /* ptSeqData points a parsed data of a GBF sequence data */
        /* start of user process */
        for (j = 0; j < ptSeqData->iFeatureNum; j++) {
            ptFeature = (ptSeqData->ptFeatures + j);
            if (strcmp(sFeature, ptFeature->sFeature) == 0) {
                if (sWord != NULL) {
                    if ((sValue = searchQualValue(sWord, ptFeature)) != NULL) {
                        printf(">%s_%li-%li_%c %s\n%s\n", \
                            ptFeature->sFeature, \
                            ptFeature->lStart, \
                            ptFeature->lEnd, \
                            ptFeature->cDirection, \
                            sValue == NULL ? "" : sValue, \
                            sSequence = getSequence(ptSeqData->sSequence, ptFeature));
                        free(sSequence);
                    }
                } else {
                    printf(">%s_%li-%li_%c %s\n%s\n", \
                        ptFeature->sFeature, \
                        ptFeature->lStart, \
                        ptFeature->lEnd, \
                        ptFeature->cDirection, \
                        sQualifier == NULL ? "" : getQualValue(sQualifier, ptFeature), \
                        sSequence = getSequence(ptSeqData->sSequence, ptFeature));
                    free(sSequence);
                }
            }
        }
        /* end of user process */
    }
    freeGBData(pptSeqData); /* release memory space */

    return 0;
}
