# Supplementary material for: GBParsy: A GenBank flatfile parser library with high speed
Source: BMC Bioinformatics. 2008 Jul 25;9:321. doi: 10.1186/1471-2105-9-321 (PMC2516526; doi:10.1186/1471-2105-9-321)
Supplement: Additional file 1 — GBParsy (and GBParsyPy) version 0.60. This compressed file contains GBParsy and GBParsyPy source codes and additional files such as example programs and instruction for installation. The latest version is available at GBParsy homepage . [file 1471-2105-9-321-S1.tgz › gbfp-0.6.0/example/seqext.py]

#!/usr/bin/python

import sys
import gbfpy
import getopt

def help(iCode=0):
    print """Extract specific feature from a GenBank flat file.

Usage: seqext [-h] [-i Genbank_file] [-f Feature to extract (default: gene)] [-q Qualifier to print | -s Word to search]

-h  print help and exit"""
    sys.exit(iCode)

sNorBase = "ACGTRYMKWSBDHVNacgtrymkwsbdhvn";
sComBase = "TGCAYRKMWSVHDBNtgcayrkmwsvhdbn";

def getRevCom(sSequence):
    lSequence = map(lambda x: sComBase[sNorBase.find(x)], sSequence)
    lSequence.reverse()

    return "".join(lSequence)

def getQualValue(sQualifier, dFeature):
    if not sQualifier: return ""

    for tQualifier in dFeature["qualifiers"]:
        if tQualifier[0] == sQualifier: return tQualifier[1]

    return ""

def searchQualValue(sWord, dFeature):
    if not sWord: return ""

    for tQualifier in dFeature["qualifiers"]:
        if sWord in tQualifier[1]: return tQualifier[1]

    return ""

def getSequence(sWholeSequence, dFeature):
    sSequence = sWholeSequence[dFeature["start"] - 1: dFeature["end"]]
    if dFeature["direction"] == "C":
        sSequence = getRevCom(sSequence)

    return sSequence
    
try:
    lOpts, lArgs = getopt.getopt(sys.argv[1:], "f:i:q:s:h")
except:
    help()

sFileName = None
sFeature = "gene"
sQualifier = None
sWord = None
    
for sOpt, sVal in lOpts:
    if sOpt == "-h":
        help(1)
    elif sOpt == "-i":
        sFileName = sVal
    elif sOpt == "-f":
        sFeature = sVal
    elif sOpt == "-q":
        sQualifier = sVal
    elif sOpt == "-s":
        sWord = sVal
    else:
        help()
   
lSeqData = gbfpy.parse(sFileName) # parse a GBF file which contains more than one GBF sequence data

for dSeqData in lSeqData: # dSeqData has a parsed data of a GBF sequence data
    # start of user process
    for dFeature in dSeqData["features"]:
        if dFeature["feature"] == sFeature:
            if sWord:
                sValue = searchQualValue(sWord, dFeature)
                if sValue:
                    sys.stdout.write(">%s_%i-%i_%s %s\n%s\n" % (
                        dFeature["feature"],
                        dFeature["start"],
                        dFeature["end"],
                        dFeature["direction"],
                        sValue,
                        getSequence(dSeqData["sequence"], dFeature)))
            else:
                sys.stdout.write(">%s_%i-%i_%s %s\n%s\n" % (
                    dFeature["feature"],
                    dFeature["start"],
                    dFeature["end"],
                    dFeature["direction"],
                    getQualValue(sQualifier, dFeature),
                    getSequence(dSeqData["sequence"], dFeature)))
    # end of user process
