# Supplementary material for: GBParsy: A GenBank flatfile parser library with high speed
Source: BMC Bioinformatics. 2008 Jul 25;9:321. doi: 10.1186/1471-2105-9-321 (PMC2516526; doi:10.1186/1471-2105-9-321)
Supplement: Additional file 1 — GBParsy (and GBParsyPy) version 0.60. This compressed file contains GBParsy and GBParsyPy source codes and additional files such as example programs and instruction for installation. The latest version is available at GBParsy homepage . [file 1471-2105-9-321-S1.tgz › gbfp-0.6.0/INSTALL]

How to install GBParsy and GBParsyPy

Common Process

   1. Download the compressed library from http://code.google.com/p/gbfp/downloads/list.

   2. Uncompress the file into a directory which you want.

      $ tar xvfz gbfp-0.6.0.tgz

Install GBFP

   1. Make and install the library

      $ cd gbfp-0.6.0
      $ make
      $ make install (as a root)
      $ cd ..

Install GBFPY

   1. Make and install the module

      $ cd gbfp-0.6.0/gbfpy
      $ python setup.py build
      $ python setup.py install (as a root)
      $ cd ../..

For more information, please visit http://code.google.com/p/gbfp/
